# Supplementary material for: Diagnostic Uptake of Targeted Sequencing in Adults With Steatotic Liver Disease and a Suspected Genetic Contribution
Source: Liver Int. 2025 Feb 13;45(3):e70010. doi: 10.1111/liv.70010 (PMC11822878; doi:10.1111/liv.70010)
Supplement: Supplementary file 3 — Table S1. [file LIV-45-0-s002.xlsx]

## Sheet: database_solo SLD_JMP_corretto
Sample ID	Clinical subgroup	Age at enrol	Sex	Family history	BMI	T2D	Total cholesterol (mg/dL)	HDL (mg/dL)	LDL (mg/dL)	TGL (mg/dL)	AST (IU/L)	ALT (IU/L)	GGT (IU/L)	ferritin (ng/mL)	HbA1c (mmol/mol)	Insulin (µU/mL)	PLTs (103/µL)	LSM (kPa)	Additional findings
1	SLD	59	M	Y	25.8	Y	159	46	86.4	133	65	126	167	600	65	na	81	28
2	SLD	37	M	N	23.8	N	239	54	164	103	54	33	24	318	na	na	na	4.5
3	SLD	59	F	N	35.6	N	261	42	172.8	231	21	26	51	177	46	23.8	175	3.1
4	SLD	60	M	Y	32	Y	187	25	112.4	248	53	29	96	na	76	na	82	2.9	variceal bleeding; interstitial lung disease
5	SLD	57	M	N	26.3	N	174	45	113	77	70	26	42	56	na	na	77	27.4	portal hypertension; pCHE 2500 U/L; bilirubin 2,5 mg/dL
6	SLD	64	M	Y	24.5	Y	195	41	108.6	227	63	57	213	30	53	na	74	26.6
7	SLD & hyperferritinemia	23	M	Y	26.3	N	96	40	49.6	32	25	30	na	300	na	na	270	5.1
8	SLD & hyperferritinemia	49	M	Y	26.7	N	158	33	94.4	153	55	45	33	2189	na	na	381	6.3
9	SLD & dyslipidemia	49	M	Y	29.4	N	300	51	212.6	182	19	26	32	300	na	na	211	5.9
10	SLD & dyslipidemia	20	M	Y	25.1	N	74	51	15.4	38	36	53	14	44	na	na	189	6.6
11	SLD & dyslipidemia	29	M	Y	29.3	N	76	39	24.4	63	35	69	71	306	28	15.8	157	9.9
12	SLD	55	F	N	26.6	Y	70	41	7.8	106	13	16	18	614	62	na	75	75	variceal bleeding; chronic obstructive pulmonary disease; chronic renal failure
13	SLD	46	F	Y	24.4	N	206	51	143.6	57	1139	1665	162	662	na	na	231	19.1
14	SLD	43	M	Y	37.4	N	260	50	174.6	177	67	125	69	409	39	62.1	348	9.9
15	SLD	59	M	Y	24.4	N	225	63	136.2	129	33	73	na	na	na	na	260	3.9
16	SLD	32	M	N	28.3	N	244	60	115.2	344	42	94	66	210	na	5.8	224	8.7
17	SLD	56	M	N	33.5	N	181	71	82	140	108	255	54	31	37	21.2	270	2.8	ALP 85 U/L; amilase 152 U/L
18	SLD	59	F	N	22.2	N	187	84	83.6	97	51	43	87	168	34	na	120	22.5
19	SLD	36	M	Y	26.5	N	182	44	115.4	113	42	76	47	193	na	12.8	211	5.5
20	SLD	43	M	N	26.7	N	310	49	214	234	73	120	121	234	34	na	228	4.8
21	SLD	61	F	N	32.3	N	217	66	113	190	20	33	34	82	37	9.56	156	2.7
22	SLD	60	F	N	35.1	Y	184	52	113	95	50	55	105	256	40	na	167	21.3	pancreas intraductal papillary mucinous neoplasm
23	SLD	45	M	Y	25.4	N	188	46	125	85	43	85	78	262	na	8.8	222	4.9
24	SLD	62	M	N	36.2	Y	211	49	97.6	322	36	46	165	na	55	na	166	14.1
25	SLD	62	F	N	29.4	Y	227	66	128.4	163	56	47	56	48	40	9.4	248	10.5
26	SLD	62	F	Y	28.7	N	154	47	87.6	97	35	34	334	146	5.3	9.83	15	11.6
27	SLD	50	F	N	36.9	Y	165	38	89.2	189	46	45	106	na	47	na	230	22.6
28	SLD	62	M	N	28.7	Y	205	41	123.2	204	44	91	61	337	78	27	172	8.1
29	SLD	69	F	N	22.6	N	152	68	63	105	35	41	218	187	53	14.1	323	2.5
30	SLD	40	M	N	24.7	N	265	45	175.6	222	42	102	119	93	na	15.5	na	5.9
31	SLD & hyperferritinemia	55	M	Y	26.5	N	223	52	136.2	174	22	45	32	928	na	na	254	4.5
32	SLD & hyperferritinemia	66	F	Y	32	N	177	58	97.2	109	58	47	484	919	39	28	116	39
33	SLD & hyperferritinemia	53	M	Y	27.5	N	230	70	139.8	101	24	25	49	1011	na	na	169	3.9
34	SLD & hyperferritinemia	55	M	N	27.4	N	69	43	11.6	72	25	27	22	1021	na	na	243	3.8	plasma copper 70 µmol/L
35	SLD & hyperferritinemia	36	M	Y	25.6	N	215	43	143.4	143	28	33	27	556	na	na	235	3.4
36	SLD & hyperferritinemia	50	M	Y	28.4	N	na	na	na	na	na	na	na	1800	na	na	na	3.2
37	SLD & hyperferritinemia	43	M	Y	36.3	N	218	37	160.8	101	22	21	13	1124	na	na	219	6.9
38	SLD & dyslipidemia	30	M	Y	25.1	N	76	24	44.8	36	20	17	16	56	na	na	216	4.5
39	SLD & dyslipidemia	44	M	N	24	N	323	52	246.6	122	30	28	48	48	na	na	289	5.9
40	SLD & dyslipidemia	39	M	Y	27	N	330	57	251.8	106	18	28	28	67	na	na	220	4.5
41	SLD	65	F	N	29.9	Y	106	52	32.8	106	23	32	44	16	48	na	197	10.4	chronic pancreatitis; cholelithiasis
42	SLD	66	M	Y	23.7	N	166	43	94.4	143	96	58	97	237	na	na	159	22.2
43	SLD	61	M	N	26.6	N	164	54	98.2	59	34	25	16	461	35	12.4	154	9
44	SLD	22	M	Y	23.7	N	162	41	97.2	119	64	111	31	69	na	na	191	4.2
45	SLD	80	M	N	24.8	Y	149	34	75.6	197	27	29	45	26	32	14.4	115	10.4
46	SLD	70	F	Y	28	Y	136	42	58	180	22	40	42	146	38	21.3	180	26.5
47	SLD & hyperferritinemia	44	M	Y	26.9	N	179	34	97.8	236	34	59	74	944	36	11.2	na	4.6
48	SLD & hyperferritinemia	76	M	Y	27.5	N	186	39	142.6	116	22	19	16	908	39	7.7	153	2.9
49	SLD & hyperferritinemia	31	M	N	25.7	N	227	45	147.2	174	32	23	32	400	na	10.7	291	4.5
