# Supplementary material for: Diagnostic Uptake of Targeted Sequencing in Adults With Steatotic Liver Disease and a Suspected Genetic Contribution
Source: Liver Int. 2025 Feb 13;45(3):e70010. doi: 10.1111/liv.70010 (PMC11822878; doi:10.1111/liv.70010)
Supplement: Supplementary file 5 — Table S3. [file LIV-45-0-s005.xlsx]

## Sheet: Table 2-2
Patient ID	Clinical subgroup	Age (y)	Sex	Gene	Transript	dbSNP	Nucleotide change	Protein change	gnomAD_NFE_Freq	Zygosity	ACMG Classification	SLD-PRS	PNPLA3 I148M rs738409 C>G	Clinical diagnosis
12	SLD	55	F	ABHD5	NM_016006	na	c.230C>A	p.P77Q	na	Het	VUS	0.72	GG	Possibly contributing to clinical phenotype
13	SLD	46	F	TJP2	NM_001170415	rs4493966	c.71G>A	p.R24H	0.03	Het	VUS	0.06	CC	Possibly contributing to clinical phenotype
				ABCB4	NM_000443	rs1202283	c.504C>T	p.N168N	0.5	Homo	Risk allele
				ABCB11	NM_003742	rs2287622	c.1331T>C	p.V444A	0.5794	Het	Risk allele
14	SLD	43	M	ABCB4	NM_000443	rs755788303	c.2026A>T	p.M676L	0.00000398	Het	LP	0.33	CG	Possibly contributing to clinical phenotype
15	SLD	59	M	ABCB4	NM_000443	rs139042803	c.3296A>G	p.E1099G	0.0008	Het	VUS	0.34	CC	Possibly contributing to clinical phenotype
16	SLD	32	M	ATP8B1	NM_005603	rs34315917	c.1177A>G	p.I393V	0.005	Het	VUS	0.29	CG	Possibly contributing to clinical phenotype
17	SLD	56	M	NR1H4	NM_001206993	rs370621536	c.104C>T	p.A35V	na	Het	VUS	0.22	CG	Possibly contributing to clinical phenotype
18	SLD	59	F	APOB	NM_000384	rs61742323	c.9140C>T	p.T3047M	0.00004°	Het	VUS	0.59	GG	Possibly contributing to clinical phenotype
19	SLD	36	M	APOB	NM_000384	rs12691202	c.2188G>A	p.V730I	0.03	Het	VUS	0.13	CC	Possibly contributing to clinical phenotype
20	SLD	43	M	LIPA	NM_000235	rs138408240	c.6A>T	p.K2N	0.00003	Het	VUS	0.72	GG	Possibly contributing to clinical phenotype
				APOB	NM_000384	rs72653095	c.8462C>T	p.P2821L	0.0046	Het	VUS
21	SLD	61	F	APOB	NM_000384	rs12713844	c.3337G>C	p.D1113H	0.01	Het	VUS	0.6	GG	Possibly contributing to clinical phenotype
22	SLD	60	F	SERPINA 1	NM_000295	rs28929474	c.1096G>A	p.E366K	0.0117	Het	LP	0.73	GG	Possibly contributing to clinical phenotype
23	SLD	45	M	SERPINA1	NM_000295	rs28931570	c.187C>T	p.R63C	0.001	Het	LP	0.91	GG	Possibly contributing to clinical phenotype
24	SLD	62	M	SERPINA1	NM_000295	rs28931569	c.194T>C	p.L65P	0.00007	Het	LP	0.33	CG	Possibly contributing to clinical phenotype
				RTEL1	NM_001283009	rs376313219	c.3783C>G	p.D1261E	0.00006	Het	VUS
25	SLD	62	F	PNPLA3	NM_025225	rs141106484	c.484G>A	p.V162M	0.003	Het	VUS	0.35	CG	Possibly contributing to clinical phenotype
26	SLD	62	F	PCSK7	NM_004716	rs781628227	c.2347C>G	p.Q783E	0	Het	VUS	0.35	CG	Possibly contributing to clinical phenotype
				APOB	NM_000384	rs72653091	c.7242A>C	p.E2414D	0	Het	VUS
				APOB	NM_000384	rs12714225	c.1223T>C	p.I408T	0.00001	Het	VUS
27	SLD	50	F	PCSK7	NM_004716	na	c.1737C>A	p.C579X	na	Het	LP	0.6	CG	Possibly contributing to clinical phenotype
				ABCB11	NM_003742	rs371656014	c.1244G>A	p.R415Q	0.0002	Het	VUS
28	SLD	62	M	GCKR	NM_001486	rs137875032	c.997G>T	p.V333F	0.0002	Het	VUS	0.07	CC	Possibly contributing to clinical phenotype
29	SLD	69	F	SMPD1	NM_000543	rs763566905	c.1427G>A	p.R476Q	0.00002	Het	LP	0.19	CC	Possibly contributing to clinical phenotype
30	SLD	40	M	MAN2B1	NM_000528	rs45576136	c.844C>T	p.P282S	0.00006	Het	VUS	0.4	CG	Possibly contributing to clinical phenotype
31	SLD & Hyperferritinemia	55	M	HFE	NM_000410	rs1800562	c.845G>A	p.C282Y	0.051	Het	P	0.59	CG	Possibly contributing to clinical phenotype
				TF	NM_001063	rs1799899	c.829G>A	p.G277S	0.053	Het	VUS
32	SLD & Hyperferritinemia	66	F	HFE	NM_000410	rs1799945	c.187C>G	p.H63D	0.136	Het	P	0.35	CG	Possibly contributing to clinical phenotype
				CP	NM_000096	rs35331711	c.1430C>T	p.P477L	0.0039	Het	LP
33	SLD & Hyperferritinemia	53	M	HFE	NM_000410	rs1799945	c.187C>G	p.H63D	0.136	Het	P	0.11	CC	Possibly contributing to clinical phenotype
				ABCB4	NM_000443	rs780641693	c.212T>A	p.L71H	0.000015	Het	VUS
34	SLD & Hyperferritinemia	55	M	HFE	NM_000410	rs1799945	c.187C>G	p.H63D	0.136	Het	P	0.13	CC	Possibly contributing to clinical phenotype
				SERPINA1	NM_000295	rs769400992	c.197C>T	p.A66V	0.000015	Het	VUS
				ATP7B	NM_000053	rs199773340	c.347T>C	p.I116T	0.0002	Het	VUS
35	SLD & Hyperferritinemia	36	M	PCSK7	NM_004716	rs200781108	c.2335G>A	p.G779R	0.000085	Het	VUS	0.07	CC	Possibly contributing to clinical phenotype
				NMBR	NM_002511	rs138994608	c.443C>A	p.P148H	0.03	Het	VUS
36	SLD & Hyperferritinemia	50	M	PCSK7	NM_004716	rs201598301	c.2330C>T	p.P777L	0.046	Het	VUS	0.39	CG	Possibly contributing to clinical phenotype
				NMBR	NM_002511	rs142626832	c.928C>T	p.R310W	0.006	Het	LB
37	SLD & Hyperferritinemia	43	M	DGUOK	NM_080916	rs372855715	c.17T>A	p.L6H	0.0006°	Het	VUS	0.28	CG	Possibly contributing to clinical phenotype
38	SLD & Dyslipidemia	30	M	APOE	NM_000041	na	c.292G>T	p.E98X	na	Het	LP	0.4	CG	Possibly contributing to clinical phenotype
39	SLD & Dyslipidemia	44	M	APOB	NM_000384	rs12713844	c.3337G>C	p.D1113H	0.01	Het	VUS	0.54	CG	Possibly contributing to clinical phenotype
40	SLD & Dyslipidemia	39	M	GBE1	NM_000158	rs80338671	c.986A>G	p.Y329C	0.0006	Het	LP	0.42	CG	Possibly contributing to clinical phenotype
41	SLD	65	F	//								0.94	GG	Genetic predisposition
42	SLD	66	M	//								0.65	GG	Genetic predisposition
43	SLD	61	M	//								1	GG	Genetic predisposition
44	SLD	22	M	//								0.4	CG	Negative analysis
45	SLD	80	M	//								0.33	CG	Negative analysis
46	SLD	70	F	//								0.13	CG	Negative analysis
47	SLD & Hyperferritinemia	44	M	//								0.13	CC	Negative analysis
48	SLD & Hyperferritinemia	76	M	//								0	CC	Negative analysis
49	SLD & Hyperferritinemia	31	M	//								0.13	CC	Negative analysis
