# Supplementary material for: Diagnostic Uptake of Targeted Sequencing in Adults With Steatotic Liver Disease and a Suspected Genetic Contribution
Source: Liver Int. 2025 Feb 13;45(3):e70010. doi: 10.1111/liv.70010 (PMC11822878; doi:10.1111/liv.70010)
Supplement: Supplementary file 6 — Table S4. [file LIV-45-0-s003.xlsx]

## Sheet: Foglio1
Gene	hg38 chrom:pos:ref:alt	Variant (transcript: nucleot change: prot change)	rsID	ACMG Classification	Liver trait	A2FREQ	P	P-adj	P-FDR	OR|β	SE	95% CI	N	N.case	AF.case	AF.control
ABCB4	7:87440230:T:C	NM_000443:c.1529A>G:p.N510S	rs375315619	VUS	Cardiovascular Disease	0.000165	0.0164	0.0226	0.226	1.72	0.23	[1.08, 2.68]	350823	55142	0.000254	0.000149
ABCB4	7:87440230:T:C	NM_000444:c.1529A>G:p.N510S	rs375315619	VUS	ALT	0.000161	0.0075	0.00964	0.06025	0.224	0.0865	[0.054, 0.39]	334653
APOB	2:21026844:C:T	NM_000384:c.2188G>A:p.V730I	rs12691202	VUS	Chronic Liver Disease	0.0391	0.0356	0.0583	0.933333	1.07	0.0346	[1, 1.14]	350343	10899	0.0418	0.0391
APOB	2:21026844:C:T	NM_000385:c.2188G>A:p.V730I	rs12691202	VUS	LDL	0.0392	1.5e-56	1.58e-57	7.9e-56	-0.1	0.00627	[-0.11, -0.088]	334137
APOB	2:21026844:C:T	NM_000386:c.2188G>A:p.V730I	rs12691202	VUS	ALP	0.0392	0.0412	0.00885	0.110625	-0.0159	0.00608	[-0.028, -0.004]	334785
APOB	2:21032483:A:G	NM_000384:c.1223T>C:p.I408T	rs12714225	VUS	Chronic Pancreatitis	1.42e-06	0.0474	0.0569	0.413889	118	1.64	[0.8, 2232.16]	350823	722	0	1.43e-06
GBE1	3:81642787:T:C	NM_000158.4:c.986A>G:p.Y329C	rs80338671	LP	Chronic Pancreatitis	0.000595	0.000112	9.86e-05	0.00493	7.75	0.396	[3.19, 15.55]	350823	722	0.00416	0.000588
NMBR	6:142075893:G:A	NM_002511:c.928C>T:p.R310W	rs142626832	LB	Severe Liver Disease	0.00612	0.0197	0.0314	0.592105	1.39	0.144	[1.03, 1.82]	350343	2972	0.00824	0.00609
NMBR	6:142075893:G:A	NM_002513:c.928C>T:p.R310W	rs142626832	LB	Liver Iron	0.00593	0.0438	0.0352	0.469333	-0.11	0.0525	[-0.21, -0.0077]	28300
NR1H4	12:100503491:C:T	NM_001206993.2:c.104C>T:p.A35V	rs370621536	VUS	Cardiovascular Disease	1.14e-05	0.017	0.0498	0.3675	4.25	0.709	[1, 18.11]	350823	55142	3.63e-05	6.76e-06
NR1H4	12:100503491:C:T	NM_001206993.3:c.104C>T:p.A35V	rs370621536	VUS	LDL	1.19e-05	0.0209	0.0201	0.201	-0.818	0.352	[-1.5, -0.13]	334137
PCSK7	11:117206020:C:T	NM_0047169:c.2335G>A:p.G779R	rs200781108	VUS	Biliary Cirrhosis	4.27e-06	0.0504	0.0416	0.413889	187	1.53	[1.37, 2064.88]	350336	374	0	4.29e-06
SERPINA 1	14:94378610:C:T	NM_000295:c.1096G>A:p.E366K	rs28929474	LP	Chronic Liver Disease	0.0204	0.000298	4.48e-05	0.00224	1.21	0.0455	[1.11, 1.32]	350343	10899	0.0239	0.0203
SERPINA 1	14:94378610:C:T	NM_000296:c.1096G>A:p.E366K	rs28929474	LP	Severe Liver Disease	0.0204	8.76e-09	7.85e-10	3.925e-08	1.64	0.0747	[1.41, 1.89]	350343	2972	0.0318	0.0203
SERPINA 1	14:94378610:C:T	NM_000297:c.1096G>A:p.E366K	rs28929474	LP	Gallstone Disease	0.0204	1.2e-07	1.43e-08	7.15e-07	1.23	0.0354	[1.15, 1.32]	350362	18534	0.0242	0.0202
SERPINA 1	14:94378610:C:T	NM_000298:c.1096G>A:p.E366K	rs28929474	LP	Cardiovascular Disease	0.0204	0.00121	0.000879	0.03725	0.921	0.025	[0.88, 0.97]	350823	55142	0.0191	0.0206
SERPINA 1	14:94378610:C:T	NM_000299:c.1096G>A:p.E366K	rs28929474	LP	ALT	0.0204	8.2e-36	4.67e-55	2.335e-53	0.122	0.00779	[0.11, 0.14]	334653
SERPINA 1	14:94378610:C:T	NM_000300:c.1096G>A:p.E366K	rs28929474	LP	ALP	0.0204	1.86e-48	5.21e-53	2.605e-51	0.128	0.00837	[0.11, 0.14]	334785
TF	3:133756968:G:A	NM_001063:c.829G>A:p.G277S	rs1799899	VUS	Chronic Pancreatitis	0.0438	0.0339	0.0196	0.326667	1.32	0.114	[1.05, 1.64]	350823	722	0.0561	0.0438
TF	3:133756968:G:A	NM_001064:c.829G>A:p.G277S	rs1799899	VUS	PDFF	0.0435	0.0172	0.0195	0.43	-0.0378	0.0162	[-0.07, -0.0061]	28587
